# Supplementary material for: Fabrication of Size-Controlled Carbon Dots with Biofilm-Disrupting Activity for Antibacterial Applications
Source: Int J Mol Sci. 2026 May 7;27(10):4159. doi: 10.3390/ijms27104159 (PMC13206887; doi:10.3390/ijms27104159)
Supplement: Supplementary file 1 [file ijms-27-04159-s001.zip]

Archive with 1 entries (1 files):
- ijms-4207542-supplementary.pdf
